# Supplementary material for: Discriminative Metabolomics Analysis and Cytotoxic Evaluation of Flowers, Leaves, and Roots Extracts of Matthiola longipetala subsp. livida
Source: Metabolites. 2023 Aug 3;13(8):909. doi: 10.3390/metabo13080909 (PMC10456503; doi:10.3390/metabo13080909)
Supplement: Supplementary file 1 [file metabolites-13-00909-s001.zip]

Archive with 1 entries (1 files):
- metabolites-2502971-supplementary.pdf
